# Supplementary material for: Identification of Messenger RNA Signatures in Age-Dependent Renal Impairment
Source: Diagnostics (Basel). 2023 Dec 13;13(24):3653. doi: 10.3390/diagnostics13243653 (PMC10742943; doi:10.3390/diagnostics13243653)
Supplement: Supplementary file 1 [file diagnostics-13-03653-s001.zip]

Archive with 1 entries (1 files):
- Table.pdf
